# Supplementary material for: Evaluation of Polymeric Micro/Nanofibrous Hybrid Scaffolds Prepared via Centrifugal Nozzleless Spinning for Tissue Engineering Applications
Source: Polymers (Basel). 2025 Jan 31;17(3):386. doi: 10.3390/polym17030386 (PMC11820018; doi:10.3390/polym17030386)
Supplement: Supplementary file 1 [file polymers-17-00386-s001.zip]

Archive with 1 entries (1 files):
- polymers-3414855-supplementary.pdf
